# Supplementary material for: The Synergistic Effect of Baloxavir and Neuraminidase Inhibitors against Influenza Viruses In Vitro
Source: Viruses. 2024 Sep 14;16(9):1467. doi: 10.3390/v16091467 (PMC11437495; doi:10.3390/v16091467)
Supplement: Supplementary file 1 [file viruses-16-01467-s001.zip]

Archive with 1 entries (1 files):
- viruses-3177855-supplementary.pdf
